# Supplementary material for: A Torsion-Bending Antagonistic Bistable Actuator Enables Untethered Crawling and Swimming of Miniature Robots
Source: Research (Wash D C). 2023 Apr 11;6:0116. doi: 10.34133/research.0116 (PMC10243200; doi:10.34133/research.0116)
Supplement: Supplementary 2 — Movie S1. Bistable actuator working under an alternating voltage (3.75 V). Movie S2. Bistable actuator working under different voltages (3.5, 3.75, and 4.0 V). Movie S3. Biased bistable actuator with stop blocks. Movie S4. Bistable crawling robot crawling on the flat ground. Movie S5. Bistable crawling robot crawling on sandpapers. Movie S6. Origami-inspired bistable paddles. Movie S7. Bistable swimming robot. [file research.0116.f2.zip]

Archive with 7 entries (7 files):
- movie_s1.mp4
- movie_s2.mp4
- movie_s3.mp4
- movie_s4.mp4
- movie_s5.mp4
- movie_s6.mp4
- movie_s7.mp4
